# Supplementary material for: Technosols Derived from Mining, Urban, and Agro-Industrial Waste for the Remediation of Metal(loid)-Polluted Soils: A Microcosm Assay
Source: Toxics. 2023 Oct 12;11(10):854. doi: 10.3390/toxics11100854 (PMC10610840; doi:10.3390/toxics11100854)
Supplement: Supplementary file 1 [file toxics-11-00854-s001.zip]

Archive with 1 entries (1 files):
- toxics-2628356-supplementary.pdf
